# Supplementary material for: A Multifunctional and Highly Adaptable Reporter System for CRISPR/Cas Editing
Source: Int J Mol Sci. 2023 May 5;24(9):8271. doi: 10.3390/ijms24098271 (PMC10179647; doi:10.3390/ijms24098271)
Supplement: Supplementary file 1 [file ijms-24-08271-s001.zip]

Archive with 1 entries (1 files):
- ijms-2354464-SI.pdf
